# Supplementary material for: Extinction of Contextual Fear Memory and Passive Avoidance Memory and Subsequent Anxiety-like and Depressive-like Behavior of A53T and A53T-L444P Mice
Source: Genes (Basel). 2025 Aug 26;16(9):1004. doi: 10.3390/genes16091004 (PMC12470044; doi:10.3390/genes16091004)
Supplement: Supplementary file 1 [file genes-16-01004-s001.zip]

Archive with 1 entries (1 files):
- genes-3806392-supplementary.pdf
